# Supplementary material for: Phospholipid scramblase Xkr8 is required for developmental axon pruning via phosphatidylserine exposure
Source: EMBO J. 2023 May 22;42(14):e111790. doi: 10.15252/embj.2022111790 (PMC10350823; doi:10.15252/embj.2022111790)
Supplement: Supplementary file 3 — Source Data for Expanded View and Appendix [file EMBJ-42-e111790-s005.zip]

Archive with 22 entries (22 files):
- EMBOJ-2022-111790R_SourceDataForExpandedViewAndAppendix/EMBOJ-2022-111790R_SourceDataForAppendixFigures/.DS_Store
- EMBOJ-2022-111790R_SourceDataForExpandedViewAndAppendix/EMBOJ-2022-111790R_SourceDataForAppendixFigures/Appendix Figure S1/.DS_Store
- EMBOJ-2022-111790R_SourceDataForExpandedViewAndAppendix/EMBOJ-2022-111790R_SourceDataForAppendixFigures/Appendix Figure S1/S1A/EMBOJ-2022-111790R_SourceDataForFigureSF1A.xlsx
- EMBOJ-2022-111790R_SourceDataForExpandedViewAndAppendix/EMBOJ-2022-111790R_SourceDataForAppendixFigures/Appendix Figure S1/S1B/EMBOJ-2022-111790R_SourceDataForFigureSF1B.xlsx
- EMBOJ-2022-111790R_SourceDataForExpandedViewAndAppendix/EMBOJ-2022-111790R_SourceDataForAppendixFigures/Appendix Figure S2/.DS_Store
- EMBOJ-2022-111790R_SourceDataForExpandedViewAndAppendix/EMBOJ-2022-111790R_SourceDataForAppendixFigures/Appendix Figure S2/S2B/EMBOJ-2022-111790R_SourceDataForFigureSF2B.xlsx
- EMBOJ-2022-111790R_SourceDataForExpandedViewAndAppendix/EMBOJ-2022-111790R_SourceDataForAppendixFigures/Appendix Figure S2/S2D/EMBOJ-2022-111790R_SourceDataForFigureSF2D.xlsx
- EMBOJ-2022-111790R_SourceDataForExpandedViewAndAppendix/EMBOJ-2022-111790R_SourceDataForAppendixFigures/Appendix Figure S3/.DS_Store
- EMBOJ-2022-111790R_SourceDataForExpandedViewAndAppendix/EMBOJ-2022-111790R_SourceDataForAppendixFigures/Appendix Figure S3/S3B/EMBOJ-2022-111790R_SourceDataForFigureSF3B.xlsx
- EMBOJ-2022-111790R_SourceDataForExpandedViewAndAppendix/EMBOJ-2022-111790R_SourceDataForAppendixFigures/Appendix Figure S3/S3C/EMBOJ-2022-111790R_SourceDataForFigureSF3C.xlsx
- EMBOJ-2022-111790R_SourceDataForExpandedViewAndAppendix/EMBOJ-2022-111790R_SourceDataForAppendixFigures/Appendix Figure S3/S3D/EMBOJ-2022-111790R_SourceDataForFigureSF3D.xlsx
- EMBOJ-2022-111790R_SourceDataForExpandedViewAndAppendix/EMBOJ-2022-111790R_SourceDataForAppendixFigures/Appendix Figure S3/S3E/EMBOJ-2022-111790R_SourceDataForFigureSF3E.xlsx
- EMBOJ-2022-111790R_SourceDataForExpandedViewAndAppendix/EMBOJ-2022-111790R_SourceDataForExpandedView/.DS_Store
- EMBOJ-2022-111790R_SourceDataForExpandedViewAndAppendix/EMBOJ-2022-111790R_SourceDataForExpandedView/EV2/.DS_Store
- EMBOJ-2022-111790R_SourceDataForExpandedViewAndAppendix/EMBOJ-2022-111790R_SourceDataForExpandedView/EV2/EV2C/EMBOJ-2022-111790R_SourceDataForFigureEV2C.xlsx
- EMBOJ-2022-111790R_SourceDataForExpandedViewAndAppendix/EMBOJ-2022-111790R_SourceDataForExpandedView/EV2/EV2D/EMBOJ-2022-111790R_SourceDataForFigureEV2D.xlsx
- EMBOJ-2022-111790R_SourceDataForExpandedViewAndAppendix/EMBOJ-2022-111790R_SourceDataForExpandedView/EV2/EV2E/EMBOJ-2022-111790R_SourceDataForFigureEV2E.xlsx
- EMBOJ-2022-111790R_SourceDataForExpandedViewAndAppendix/EMBOJ-2022-111790R_SourceDataForExpandedView/EV4/.DS_Store
- EMBOJ-2022-111790R_SourceDataForExpandedViewAndAppendix/EMBOJ-2022-111790R_SourceDataForExpandedView/EV4/EV4B/EMBOJ-2022-111790R_SourceDataForFigureEV4B.xlsx
- EMBOJ-2022-111790R_SourceDataForExpandedViewAndAppendix/EMBOJ-2022-111790R_SourceDataForExpandedView/EV5/.DS_Store
- EMBOJ-2022-111790R_SourceDataForExpandedViewAndAppendix/EMBOJ-2022-111790R_SourceDataForExpandedView/EV5/EV5B/EMBOJ-2022-111790R_SourceDataForFigureEV5B.xlsx
- EMBOJ-2022-111790R_SourceDataForExpandedViewAndAppendix/EMBOJ-2022-111790R_SourceDataForExpandedView/EV5/EV5D/EMBOJ-2022-111790R_SourceDataForFigureEV5D.xlsx
