# Supplementary material for: Phospholipid scramblase Xkr8 is required for developmental axon pruning via phosphatidylserine exposure
Source: EMBO J. 2023 May 22;42(14):e111790. doi: 10.15252/embj.2022111790 (PMC10350823; doi:10.15252/embj.2022111790)
Supplement: Supplementary file 3 — Source Data for Expanded View and Appendix [file EMBJ-42-e111790-s005.zip › EMBOJ-2022-111790R_SourceDataForExpandedViewAndAppendix/EMBOJ-2022-111790R_SourceDataForAppendixFigures/Appendix Figure S1/S1A/EMBOJ-2022-111790R_SourceDataForFigureSF1A.xlsx]

## Sheet: FigSF1A
P0	0.721744
P0	0.44156
P0	1.01115
P0	0.984083
P0	1.34074
P0	1.66195
P7	1.7226
P7	1.47334
P7	0.761451
P7	1.40856
P7	1.50514
P14	0.67524
P14	0.882615
P14	0.64367
P14	0.436119
P14	1.19019
P14	1.15472
P21	0.492378
P21	0.227232
P28	0.123119
P28	0.00642531
P28	0.656658
P28	0.526573
P28	0.117923
P28	-0.0613924
P40	0.78169
P40	-0.193053
P40	0.876119
P40	-0.013928
P40	-0.750195
P40	0.266071
