# Supplementary material for: Phospholipid scramblase Xkr8 is required for developmental axon pruning via phosphatidylserine exposure
Source: EMBO J. 2023 May 22;42(14):e111790. doi: 10.15252/embj.2022111790 (PMC10350823; doi:10.15252/embj.2022111790)
Supplement: Supplementary file 3 — Source Data for Expanded View and Appendix [file EMBJ-42-e111790-s005.zip › EMBOJ-2022-111790R_SourceDataForExpandedViewAndAppendix/EMBOJ-2022-111790R_SourceDataForAppendixFigures/Appendix Figure S1/S1B/EMBOJ-2022-111790R_SourceDataForFigureSF1B.xlsx]

## Sheet: Sheet1
Xkr8	-3.11505
Xkr8	-2.77643
Xkr8	-1.78142
Xkr8	-3.49006
Xkr4	-6.62456
Xkr4	-6.90474
Xkr4	-6.33516
Xkr4	-6.36222
Xkr4	-6.00556
Xkr4	-5.68436
