# Supplementary material for: Phospholipid scramblase Xkr8 is required for developmental axon pruning via phosphatidylserine exposure
Source: EMBO J. 2023 May 22;42(14):e111790. doi: 10.15252/embj.2022111790 (PMC10350823; doi:10.15252/embj.2022111790)
Supplement: Supplementary file 3 — Source Data for Expanded View and Appendix [file EMBJ-42-e111790-s005.zip › EMBOJ-2022-111790R_SourceDataForExpandedViewAndAppendix/EMBOJ-2022-111790R_SourceDataForAppendixFigures/Appendix Figure S2/S2B/EMBOJ-2022-111790R_SourceDataForFigureSF2B.xlsx]

## Sheet: FigEV4B
Boutons	0.823275
Boutons	0.6336
Boutons	0.933905
Boutons	0.886962
Shafts	0.176725
Shafts	0.3664
Shafts	0.0660946
Shafts	0.113038
