# Supplementary material for: Phospholipid scramblase Xkr8 is required for developmental axon pruning via phosphatidylserine exposure
Source: EMBO J. 2023 May 22;42(14):e111790. doi: 10.15252/embj.2022111790 (PMC10350823; doi:10.15252/embj.2022111790)
Supplement: Supplementary file 3 — Source Data for Expanded View and Appendix [file EMBJ-42-e111790-s005.zip › EMBOJ-2022-111790R_SourceDataForExpandedViewAndAppendix/EMBOJ-2022-111790R_SourceDataForAppendixFigures/Appendix Figure S3/S3B/EMBOJ-2022-111790R_SourceDataForFigureSF3B.xlsx]

## Sheet: SFig3B
P8	Xkr8 WT	63.267
P8	Xkr8 WT	63.0187
P8	Xkr8 WT	57.7
P8	Xkr8 WT	58.844
P8	Xkr8 WT	61.5942
P8	Xkr8 WT	58.2741
P8	Xkr8 cKO	58.4874
P8	Xkr8 cKO	59.0584
P8	Xkr8 cKO	60.9901
P8	Xkr8 cKO	57.6397
P8	Xkr8 cKO	59.6245
P28	Xkr8 WT	51.5434
P28	Xkr8 WT	50.221
P28	Xkr8 WT	48.0968
P28	Xkr8 WT	51.6423
P28	Xkr8 WT	48.2881
P28	Xkr8 cKO	51.2754
P28	Xkr8 cKO	46.5451
P28	Xkr8 cKO	46.2667
P28	Xkr8 cKO	46.8109
P28	Xkr8 cKO	49.7246
P28	Xkr8 cKO	46.22
