# Supplementary material for: Phospholipid scramblase Xkr8 is required for developmental axon pruning via phosphatidylserine exposure
Source: EMBO J. 2023 May 22;42(14):e111790. doi: 10.15252/embj.2022111790 (PMC10350823; doi:10.15252/embj.2022111790)
Supplement: Supplementary file 3 — Source Data for Expanded View and Appendix [file EMBJ-42-e111790-s005.zip › EMBOJ-2022-111790R_SourceDataForExpandedViewAndAppendix/EMBOJ-2022-111790R_SourceDataForAppendixFigures/Appendix Figure S3/S3C/EMBOJ-2022-111790R_SourceDataForFigureSF3C.xlsx]

## Sheet: SFig3C
P8	Xkr8 WT	968.932
P8	Xkr8 WT	970.122
P8	Xkr8 WT	1089.6
P8	Xkr8 WT	1279.86
P8	Xkr8 WT	1141
P8	Xkr8 WT	1088.05
P8	Xkr8 cKO	1001.92
P8	Xkr8 cKO	1046.85
P8	Xkr8 cKO	1002.92
P8	Xkr8 cKO	1116.66
P8	Xkr8 cKO	918.844
P28	Xkr8 WT	1257
P28	Xkr8 WT	1322.71
P28	Xkr8 WT	1331.21
P28	Xkr8 WT	1204.66
P28	Xkr8 WT	1308.04
P28	Xkr8 cKO	1149.65
P28	Xkr8 cKO	1107.81
P28	Xkr8 cKO	1136.84
P28	Xkr8 cKO	1139.9
P28	Xkr8 cKO	1025.16
P28	Xkr8 cKO	1057.11
