# Supplementary material for: Phospholipid scramblase Xkr8 is required for developmental axon pruning via phosphatidylserine exposure
Source: EMBO J. 2023 May 22;42(14):e111790. doi: 10.15252/embj.2022111790 (PMC10350823; doi:10.15252/embj.2022111790)
Supplement: Supplementary file 3 — Source Data for Expanded View and Appendix [file EMBJ-42-e111790-s005.zip › EMBOJ-2022-111790R_SourceDataForExpandedViewAndAppendix/EMBOJ-2022-111790R_SourceDataForAppendixFigures/Appendix Figure S3/S3D/EMBOJ-2022-111790R_SourceDataForFigureSF3D.xlsx]

## Sheet: SFig3D
P8	Xkr8 WT	68.6456
P8	Xkr8 WT	73.0784
P8	Xkr8 WT	70.3582
P8	Xkr8 WT	68.4537
P8	Xkr8 WT	78.8693
P8	Xkr8 WT	74.7715
P8	Xkr8 cKO	67.3707
P8	Xkr8 cKO	68.5891
P8	Xkr8 cKO	73.7749
P8	Xkr8 cKO	70.9611
P8	Xkr8 cKO	70.8273
P28	Xkr8 WT	67.0027
P28	Xkr8 WT	58.8207
P28	Xkr8 WT	59.129
P28	Xkr8 WT	58.9675
P28	Xkr8 WT	66.0543
P28	Xkr8 WT	60.2388
P28	Xkr8 cKO	61.7034
P28	Xkr8 cKO	56.815
P28	Xkr8 cKO	59.288
P28	Xkr8 cKO	55.3719
P28	Xkr8 cKO	58.3377
P28	Xkr8 cKO	58.9949
