# Supplementary material for: Phospholipid scramblase Xkr8 is required for developmental axon pruning via phosphatidylserine exposure
Source: EMBO J. 2023 May 22;42(14):e111790. doi: 10.15252/embj.2022111790 (PMC10350823; doi:10.15252/embj.2022111790)
Supplement: Supplementary file 3 — Source Data for Expanded View and Appendix [file EMBJ-42-e111790-s005.zip › EMBOJ-2022-111790R_SourceDataForExpandedViewAndAppendix/EMBOJ-2022-111790R_SourceDataForAppendixFigures/Appendix Figure S3/S3E/EMBOJ-2022-111790R_SourceDataForFigureSF3E.xlsx]

## Sheet: SFig3E
P8	Xkr8 WT	169.851
P8	Xkr8 WT	149.214
P8	Xkr8 WT	199.276
P8	Xkr8 WT	209.758
P8	Xkr8 WT	188.695
P8	Xkr8 WT	189.245
P8	Xkr8 cKO	163.183
P8	Xkr8 cKO	189.57
P8	Xkr8 cKO	170.679
P8	Xkr8 cKO	190.596
P8	Xkr8 cKO	164.924
P28	Xkr8 WT	202.643
P28	Xkr8 WT	235.513
P28	Xkr8 WT	229.061
P28	Xkr8 WT	219.526
P28	Xkr8 WT	235.274
P28	Xkr8 cKO	202.995
P28	Xkr8 cKO	205.993
P28	Xkr8 cKO	215.717
P28	Xkr8 cKO	219.499
P28	Xkr8 cKO	191.46
P28	Xkr8 cKO	207.613
