# Supplementary material for: Phospholipid scramblase Xkr8 is required for developmental axon pruning via phosphatidylserine exposure
Source: EMBO J. 2023 May 22;42(14):e111790. doi: 10.15252/embj.2022111790 (PMC10350823; doi:10.15252/embj.2022111790)
Supplement: Supplementary file 3 — Source Data for Expanded View and Appendix [file EMBJ-42-e111790-s005.zip › EMBOJ-2022-111790R_SourceDataForExpandedViewAndAppendix/EMBOJ-2022-111790R_SourceDataForExpandedView/EV2/EV2C/EMBOJ-2022-111790R_SourceDataForFigureEV2C.xlsx]

## Sheet: FigEV2C
Xkr8 WT	1.1044
Xkr8 WT	0.99972
Xkr8 WT	1.02192
Xkr8 WT	0.904295
Xkr8 WT	0.969666
Xkr8 cKO	0.218111
Xkr8 cKO	0.252314
Xkr8 cKO	0.248852
Xkr8 cKO	0.265329
Xkr8 cKO	0.296779
