# Supplementary material for: Phospholipid scramblase Xkr8 is required for developmental axon pruning via phosphatidylserine exposure
Source: EMBO J. 2023 May 22;42(14):e111790. doi: 10.15252/embj.2022111790 (PMC10350823; doi:10.15252/embj.2022111790)
Supplement: Supplementary file 3 — Source Data for Expanded View and Appendix [file EMBJ-42-e111790-s005.zip › EMBOJ-2022-111790R_SourceDataForExpandedViewAndAppendix/EMBOJ-2022-111790R_SourceDataForExpandedView/EV2/EV2D/EMBOJ-2022-111790R_SourceDataForFigureEV2D.xlsx]

## Sheet: FigEV2D
Xkr8 WT	0.926491
Xkr8 WT	0.949355
Xkr8 WT	0.929227
Xkr8 WT	1.07933
Xkr8 WT	1.11559
Xkr8 cKO	0.995
Xkr8 cKO	1.19519
Xkr8 cKO	0.993868
Xkr8 cKO	1.13197
Xkr8 cKO	1.27826
