# Supplementary material for: Phospholipid scramblase Xkr8 is required for developmental axon pruning via phosphatidylserine exposure
Source: EMBO J. 2023 May 22;42(14):e111790. doi: 10.15252/embj.2022111790 (PMC10350823; doi:10.15252/embj.2022111790)
Supplement: Supplementary file 3 — Source Data for Expanded View and Appendix [file EMBJ-42-e111790-s005.zip › EMBOJ-2022-111790R_SourceDataForExpandedViewAndAppendix/EMBOJ-2022-111790R_SourceDataForExpandedView/EV2/EV2E/EMBOJ-2022-111790R_SourceDataForFigureEV2E.xlsx]

## Sheet: Sheet1
Xkr8 WT	1.09702
Xkr8 WT	0.973381
Xkr8 WT	1.06154
Xkr8 WT	0.887128
Xkr8 WT	0.980933
Xkr8 cKO	1.02058
Xkr8 cKO	1.19029
Xkr8 cKO	1.04034
Xkr8 cKO	1.00946
Xkr8 cKO	0.993866
