# Supplementary material for: Phospholipid scramblase Xkr8 is required for developmental axon pruning via phosphatidylserine exposure
Source: EMBO J. 2023 May 22;42(14):e111790. doi: 10.15252/embj.2022111790 (PMC10350823; doi:10.15252/embj.2022111790)
Supplement: Supplementary file 3 — Source Data for Expanded View and Appendix [file EMBJ-42-e111790-s005.zip › EMBOJ-2022-111790R_SourceDataForExpandedViewAndAppendix/EMBOJ-2022-111790R_SourceDataForExpandedView/EV4/EV4B/EMBOJ-2022-111790R_SourceDataForFigureEV4B.xlsx]

## Sheet: FigEV4B
Xkr8 WT	10	1
Xkr8 WT	20	1.15
Xkr8 WT	30	1.5
Xkr8 WT	40	1.85
Xkr8 WT	50	2.5
Xkr8 WT	60	3.25
Xkr8 WT	70	3.5
Xkr8 WT	80	3.8
Xkr8 WT	90	4.4
Xkr8 WT	100	4.55
Xkr8 WT	110	4.7
Xkr8 WT	120	4.75
Xkr8 WT	130	4.75
Xkr8 WT	104	4.47368
Xkr8 WT	150	4.72222
Xkr8 WT	160	4.61111
Xkr8 WT	170	4.5
Xkr8 WT	180	3.44444
Xkr8 WT	190	2.72222
Xkr8 WT	200	2.5
Xkr8 WT	10	1
Xkr8 WT	20	1.26316
Xkr8 WT	30	1.84211
Xkr8 WT	40	2.73684
Xkr8 WT	50	4
Xkr8 WT	60	4
Xkr8 WT	70	4.63158
Xkr8 WT	80	4.73684
Xkr8 WT	90	5.21053
Xkr8 WT	100	5.63158
Xkr8 WT	110	5.73684
Xkr8 WT	120	5.94737
Xkr8 WT	130	5.57895
Xkr8 WT	104	5
Xkr8 WT	150	4.31579
Xkr8 WT	160	3.68421
Xkr8 WT	170	3.21053
Xkr8 WT	180	2.8125
Xkr8 WT	190	2.53846
Xkr8 WT	200	2.33333
Xkr8 WT	10	1
Xkr8 WT	20	1.28571
Xkr8 WT	30	1.71429
Xkr8 WT	40	2.21429
Xkr8 WT	50	3.10714
Xkr8 WT	60	4.03571
Xkr8 WT	70	5
Xkr8 WT	80	4.60714
Xkr8 WT	90	4.32143
Xkr8 WT	100	4.32143
Xkr8 WT	110	4.39286
Xkr8 WT	120	4.11111
Xkr8 WT	130	3.88462
Xkr8 WT	104	3.88462
Xkr8 WT	150	3.34615
Xkr8 WT	160	2.79167
Xkr8 WT	170	2.20833
Xkr8 WT	180	2.35294
Xkr8 WT	190	2.5625
Xkr8 WT	200	2.64286
Xkr8 WT	10	1
Xkr8 WT	20	1.03846
Xkr8 WT	30	1.34615
Xkr8 WT	40	1.53846
Xkr8 WT	50	2.38462
Xkr8 WT	60	3.30769
Xkr8 WT	70	3.92308
Xkr8 WT	80	4.57692
Xkr8 WT	90	4.15385
Xkr8 WT	100	4.11538
Xkr8 WT	110	4.48
Xkr8 WT	120	4.48
Xkr8 WT	130	4.4
Xkr8 WT	104	4.28
Xkr8 WT	150	4.24
Xkr8 WT	160	3.92
Xkr8 WT	170	4.04167
Xkr8 WT	180	3.29167
Xkr8 WT	190	3.04167
Xkr8 WT	200	2.66667
Xkr8 WT	10	1
Xkr8 WT	20	1.07692
Xkr8 WT	30	1.15385
Xkr8 WT	40	1.96154
Xkr8 WT	50	3.73077
Xkr8 WT	60	4.76923
Xkr8 WT	70	5.11538
Xkr8 WT	80	5.92308
Xkr8 WT	90	5.23077
Xkr8 WT	100	4.88462
Xkr8 WT	110	4.56
Xkr8 WT	120	4.6
Xkr8 WT	130	4.08
Xkr8 WT	104	4.04545
Xkr8 WT	150	3.1
Xkr8 WT	160	3.5625
Xkr8 WT	170	2.86667
Xkr8 WT	180	2.64286
Xkr8 WT	190	3.07692
Xkr8 WT	200	3.18182
Xkr8 WT	10	1
Xkr8 WT	20	1.16
Xkr8 WT	30	1.64
Xkr8 WT	40	2.08
Xkr8 WT	50	2.76
Xkr8 WT	60	4.64
Xkr8 WT	70	5.48
Xkr8 WT	80	5.04
Xkr8 WT	90	5.33333
Xkr8 WT	100	5.08333
Xkr8 WT	110	4.5
Xkr8 WT	120	4.30435
Xkr8 WT	130	3.56522
Xkr8 WT	104	3.30435
Xkr8 WT	150	3.28571
Xkr8 WT	160	3
Xkr8 WT	170	2.36842
Xkr8 WT	180	2.47059
Xkr8 WT	190	2
Xkr8 WT	200	2.07143
Xkr8 cKO	10	1
Xkr8 cKO	20	1.63158
Xkr8 cKO	30	1.73684
Xkr8 cKO	40	2.31579
Xkr8 cKO	50	4
Xkr8 cKO	60	5.68421
Xkr8 cKO	70	6.10526
Xkr8 cKO	80	6.94737
Xkr8 cKO	90	6.31579
Xkr8 cKO	100	5.94737
Xkr8 cKO	110	5.63158
Xkr8 cKO	120	4.38889
Xkr8 cKO	130	4.23529
Xkr8 cKO	104	3.82353
Xkr8 cKO	150	3.75
Xkr8 cKO	160	4.15385
Xkr8 cKO	170	3.66667
Xkr8 cKO	180	3
Xkr8 cKO	190	2.63636
Xkr8 cKO	200	2.54545
Xkr8 cKO	10	1
Xkr8 cKO	20	1.2
Xkr8 cKO	30	1.7
Xkr8 cKO	40	2.4
Xkr8 cKO	50	4
Xkr8 cKO	60	6.7
Xkr8 cKO	70	6.45
Xkr8 cKO	80	6.05
Xkr8 cKO	90	5.1
Xkr8 cKO	100	4.5
Xkr8 cKO	110	4.55
Xkr8 cKO	120	4.4
Xkr8 cKO	130	4.42105
Xkr8 cKO	104	3.84211
Xkr8 cKO	150	3.72222
Xkr8 cKO	160	3.82353
Xkr8 cKO	170	4.26667
Xkr8 cKO	180	4.07143
Xkr8 cKO	190	3.76923
Xkr8 cKO	200	3.38462
Xkr8 cKO	10	1
Xkr8 cKO	20	1.20833
Xkr8 cKO	30	1.58333
Xkr8 cKO	40	2.20833
Xkr8 cKO	50	3.41667
Xkr8 cKO	60	4.33333
Xkr8 cKO	70	5.04167
Xkr8 cKO	80	5.25
Xkr8 cKO	90	5.125
Xkr8 cKO	100	4.75
Xkr8 cKO	110	4.375
Xkr8 cKO	120	4.13043
Xkr8 cKO	130	4.04762
Xkr8 cKO	104	3.5
Xkr8 cKO	150	3.26316
Xkr8 cKO	160	3.33333
Xkr8 cKO	170	3
Xkr8 cKO	180	2.83333
Xkr8 cKO	190	3.4
Xkr8 cKO	200	3.33333
Xkr8 cKO	10	1
Xkr8 cKO	20	1.04348
Xkr8 cKO	30	1.26087
Xkr8 cKO	40	2.04348
Xkr8 cKO	50	3.26087
Xkr8 cKO	60	5.21739
Xkr8 cKO	70	6.08696
Xkr8 cKO	80	6.6087
Xkr8 cKO	90	8.26087
Xkr8 cKO	100	7.26087
Xkr8 cKO	110	6.65217
Xkr8 cKO	120	5.86957
Xkr8 cKO	130	5.30435
Xkr8 cKO	104	5.09091
Xkr8 cKO	150	4.55
Xkr8 cKO	160	4.33333
Xkr8 cKO	170	5.21429
Xkr8 cKO	180	5.5
Xkr8 cKO	190	4.27273
Xkr8 cKO	200	3.18182
Xkr8 cKO	10	1.08
Xkr8 cKO	20	1.4
Xkr8 cKO	30	1.64
Xkr8 cKO	40	2.64
Xkr8 cKO	50	3.2
Xkr8 cKO	60	4.28
Xkr8 cKO	70	4.72
Xkr8 cKO	80	4.84
Xkr8 cKO	90	4.76
Xkr8 cKO	100	4.56522
Xkr8 cKO	110	4.26087
Xkr8 cKO	120	3.78261
Xkr8 cKO	130	3.55
Xkr8 cKO	104	2.84211
Xkr8 cKO	150	2.66667
Xkr8 cKO	160	2.69231
Xkr8 cKO	170	2.58333
Xkr8 cKO	180	1.7
Xkr8 cKO	190	1.66667
Xkr8 cKO	200	1.71429
Xkr8 cKO	10	1
Xkr8 cKO	20	1.44444
Xkr8 cKO	30	1.81481
Xkr8 cKO	40	3
Xkr8 cKO	50	5.11111
Xkr8 cKO	60	5.66667
Xkr8 cKO	70	5.7037
Xkr8 cKO	80	6.37037
Xkr8 cKO	90	5.2963
Xkr8 cKO	100	5
Xkr8 cKO	110	4.52
Xkr8 cKO	120	4.24
Xkr8 cKO	130	4.04167
Xkr8 cKO	104	3.95833
Xkr8 cKO	150	3.81818
Xkr8 cKO	160	4
Xkr8 cKO	170	3.4
Xkr8 cKO	180	2.94737
Xkr8 cKO	190	3.61111
Xkr8 cKO	200	2.88235
