# Supplementary material for: Phospholipid scramblase Xkr8 is required for developmental axon pruning via phosphatidylserine exposure
Source: EMBO J. 2023 May 22;42(14):e111790. doi: 10.15252/embj.2022111790 (PMC10350823; doi:10.15252/embj.2022111790)
Supplement: Supplementary file 3 — Source Data for Expanded View and Appendix [file EMBJ-42-e111790-s005.zip › EMBOJ-2022-111790R_SourceDataForExpandedViewAndAppendix/EMBOJ-2022-111790R_SourceDataForExpandedView/EV5/EV5B/EMBOJ-2022-111790R_SourceDataForFigureEV5B.xlsx]

## Sheet: FigEV5B
Xkr8 WT				Xkr8 KO
#1	#2	#3	#7	#4	#5	#6	#8	#9
0.32	0.25	0.2	0.23	0.33	0.29	0.42	0.43	0.21
0.32	0.25	0.27	0.26	0.31	0.49	0.37	0.44	0.21
0.32	0.27	0.21	0.26	0.37	0.43	0.48	0.45	0.3
0.32	0.14	0.39	0.17	0.34	0.18	0.3	0.58	0.32
0.36	0.23	0.3	0.22	0.33	0.32	0.31	0.53	0.32
0.35	0.25	0.39	0.25	0.33	0.57	0.41	0.48	0.36
0.26	0.19	0.27	0.26	0.41	0.32	0.32	0.35	0.3
0.35	0.58	0.31	0.3	0.4	0.41	0.31	0.3	0.34
0.3	0.46	0.23	0.31	0.22	0.36		0.33	0.32
0.31	0.49		0.35	0.32	0.44		0.53
0.38	0.4		0.34	0.28	0.47		0.62
0.33	0.4		0.2		0.45		0.47
0.44	0.42		0.36		0.47		0.26
0.42	0.45		0.43		0.39		0.23
0.34	0.42		0.34		0.33		0.22
0.4	0.4		0.33		0.22		0.15
0.37	0.47		0.31		0.33		0.15
0.4	0.41		0.25		0.37		0.21
0.35	0.33		0.3		0.36		0.34
0.48	0.59		0.2		0.19		0.39
0.5	0.23		0.29		0.19		0.36
0.24	0.55		0.27		0.17		0.28
0.29	0.52		0.25		0.34		0.35
0.29	0.47		0.26		0.32		0.36
0.23	0.58		0.26		0.33		0.3
0.29			0.27		0.38		0.39
0.29			0.26		0.38		0.31
			0.28		0.29		0.28
			0.42		0.31		0.34
			0.39		0.27		0.36
			0.15		0.26		0.3
					0.43		0.35
					0.46		0.38
					0.37		0.35
					0.42		0.36
					0.44		0.32
					0.42
					0.29
					0.27
					0.29
					0.28
					0.3
					0.26
					0.27
					0.29
