# Supplementary material for: Phospholipid scramblase Xkr8 is required for developmental axon pruning via phosphatidylserine exposure
Source: EMBO J. 2023 May 22;42(14):e111790. doi: 10.15252/embj.2022111790 (PMC10350823; doi:10.15252/embj.2022111790)
Supplement: Supplementary file 3 — Source Data for Expanded View and Appendix [file EMBJ-42-e111790-s005.zip › EMBOJ-2022-111790R_SourceDataForExpandedViewAndAppendix/EMBOJ-2022-111790R_SourceDataForExpandedView/EV5/EV5D/EMBOJ-2022-111790R_SourceDataForFigureEV5D.xlsx]

## Sheet: FigEV5D
Xkr8 WT	Xkr8 cKO
3407.68	2135.65
1876.51	3883.17
2884.81	3215.12
2845.55	1861.1
