# Supplementary material for: Phospholipid scramblase Xkr8 is required for developmental axon pruning via phosphatidylserine exposure
Source: EMBO J. 2023 May 22;42(14):e111790. doi: 10.15252/embj.2022111790 (PMC10350823; doi:10.15252/embj.2022111790)
Supplement: Supplementary file 5 — Source Data for Figure 1 [file EMBJ-42-e111790-s004.zip]

Archive with 5 entries (3 files):
- Figure 1/.DS_Store
- Figure 1/1A/
- Figure 1/1A/EMBOJ-2022-111790R_SourceDataForFigure1A.xlsx
- Figure 1/1G/
- Figure 1/1G/EMBOJ-2022-111790R_SourceDataForFigure1G.xlsx
