# Supplementary material for: Phospholipid scramblase Xkr8 is required for developmental axon pruning via phosphatidylserine exposure
Source: EMBO J. 2023 May 22;42(14):e111790. doi: 10.15252/embj.2022111790 (PMC10350823; doi:10.15252/embj.2022111790)
Supplement: Supplementary file 5 — Source Data for Figure 1 [file EMBJ-42-e111790-s004.zip › Figure 1/1A/EMBOJ-2022-111790R_SourceDataForFigure1A.xlsx]

## Sheet: Fig1A
SEX	AGE	Xkr8qPCR
Male	P0	8.00624
Female	P0	8.34486
Male	P0	3.73654
Female	P0	9.33987
Male	P7	7.63123
Male	P7	-0.410695
Female	P7	2.95233
Male	P7	0.219615
Female	P7	0.882479
Male	P14	2.11672
Female	P14	4.4353
Male	P14	3.833
Female	P14	0.776384
Male	P14	0.246439
Female	P21	1.10868
Male	P21	1.20179
Female	P21	1.3299
Male	P28	0.367184
Female	P28	2.52162
Male	P28	0.0353198
Female	P28	0.917215
Male	P40	0.612321
Female	P40	0.409725
Male	P40	0.551622
Female	P40	0.511812
