# Supplementary material for: Phospholipid scramblase Xkr8 is required for developmental axon pruning via phosphatidylserine exposure
Source: EMBO J. 2023 May 22;42(14):e111790. doi: 10.15252/embj.2022111790 (PMC10350823; doi:10.15252/embj.2022111790)
Supplement: Supplementary file 5 — Source Data for Figure 1 [file EMBJ-42-e111790-s004.zip › Figure 1/1G/EMBOJ-2022-111790R_SourceDataForFigure1G.xlsx]

## Sheet: Fig1G
P8	17.0205
P8	5.11386
P8	5.49782
P8	17.5091
P8	11.4813
P8	7.29493
P15	9.16292
P15	7.60629
P15	5.18085
P15	11.0269
P15	8.61772
P15	9.72916
P28	3.03215
P28	6.00912
P28	3.70432
P28	5.24799
P28	6.72047
P28	7.01572
P40	1.73784
P40	3.02008
P40	2.835
P40	2.3998
P40	2.3909
P40	2.5202
