# Supplementary material for: Phospholipid scramblase Xkr8 is required for developmental axon pruning via phosphatidylserine exposure
Source: EMBO J. 2023 May 22;42(14):e111790. doi: 10.15252/embj.2022111790 (PMC10350823; doi:10.15252/embj.2022111790)
Supplement: Supplementary file 6 — Source Data for Figure 2 [file EMBJ-42-e111790-s009.zip]

Archive with 5 entries (3 files):
- Figure 2/.DS_Store
- Figure 2/2B/
- Figure 2/2B/EMBOJ-2022-111790R_SourceDataForFigure2B.xlsx
- Figure 2/2C/
- Figure 2/2C/EMBOJ-2022-111790R_SourceDataForFigure2C.xlsx
