# Supplementary material for: Phospholipid scramblase Xkr8 is required for developmental axon pruning via phosphatidylserine exposure
Source: EMBO J. 2023 May 22;42(14):e111790. doi: 10.15252/embj.2022111790 (PMC10350823; doi:10.15252/embj.2022111790)
Supplement: Supplementary file 6 — Source Data for Figure 2 [file EMBJ-42-e111790-s009.zip › Figure 2/2B/EMBOJ-2022-111790R_SourceDataForFigure2B.xlsx]

## Sheet: Fig2B
Xkr8 WT	1.2239
Xkr8 WT	0.764243
Xkr8 WT	0.585654
Xkr8 WT	0.554483
Xkr8 cKO	0.138533
Xkr8 cKO	0.230654
Xkr8 cKO	0.716746
Xkr8 cKO	0.454529
