# Supplementary material for: Phospholipid scramblase Xkr8 is required for developmental axon pruning via phosphatidylserine exposure
Source: EMBO J. 2023 May 22;42(14):e111790. doi: 10.15252/embj.2022111790 (PMC10350823; doi:10.15252/embj.2022111790)
Supplement: Supplementary file 6 — Source Data for Figure 2 [file EMBJ-42-e111790-s009.zip › Figure 2/2C/EMBOJ-2022-111790R_SourceDataForFigure2C.xlsx]

## Sheet: Fig2C
P8	Xkr8 WT	M	17.0205
P8	Xkr8 WT	M	5.11386
P8	Xkr8 WT	M	5.49782
P8	Xkr8 WT	F	17.5091
P8	Xkr8 WT	F	11.4812
P8	Xkr8 WT	F	7.29493
P8	Xkr8 cKO	M	2.5796
P8	Xkr8 cKO	M	6.11979
P8	Xkr8 cKO	M	15.9996
P8	Xkr8 cKO	F	2.82679
P8	Xkr8 cKO	F	12.7652
P8	Xkr8 cKO	F	27.1937
P15	Xkr8 WT	M	9.16292
P15	Xkr8 WT	M	7.60629
P15	Xkr8 WT	M	5.18085
P15	Xkr8 WT	F	10.7125
P15	Xkr8 WT	F	8.61772
P15	Xkr8 WT	F	9.72916
P15	Xkr8 cKO	M	2.61749
P15	Xkr8 cKO	M	4.92845
P15	Xkr8 cKO	M	2.6337
P15	Xkr8 cKO	F	2.97934
P15	Xkr8 cKO	F	2.09908
P15	Xkr8 cKO	F	4.86539
P28	Xkr8 WT	M	3.03215
P28	Xkr8 WT	M	6.00912
P28	Xkr8 WT	M	3.70432
P28	Xkr8 WT	F	5.06056
P28	Xkr8 WT	F	6.72048
P28	Xkr8 WT	F	7.01572
P28	Xkr8 cKO	M	5.07551
P28	Xkr8 cKO	M	2.24871
P28	Xkr8 cKO	M	9.67171
P28	Xkr8 cKO	F	2.39023
P28	Xkr8 cKO	F	3.40702
P28	Xkr8 cKO	F	2.10428
