# Supplementary material for: Phospholipid scramblase Xkr8 is required for developmental axon pruning via phosphatidylserine exposure
Source: EMBO J. 2023 May 22;42(14):e111790. doi: 10.15252/embj.2022111790 (PMC10350823; doi:10.15252/embj.2022111790)
Supplement: Supplementary file 7 — Source Data for Figure 3 [file EMBJ-42-e111790-s002.zip]

Archive with 15 entries (8 files):
- Figure 3/.DS_Store
- Figure 3/3B/
- Figure 3/3B/EMBOJ-2022-111790R_SourceDataForFigure3B.xlsx
- Figure 3/3C/
- Figure 3/3C/EMBOJ-2022-111790R_SourceDataForFigure3C.xlsx
- Figure 3/3E/
- Figure 3/3E/EMBOJ-2022-111790R_SourceDataForFigure3E.xlsx
- Figure 3/3F/
- Figure 3/3F/EMBOJ-2022-111790R_SourceDataForFigure3F.xlsx
- Figure 3/3J/
- Figure 3/3J/EMBOJ-2022-111790R_SourceDataForFigure3J.xlsx
- Figure 3/3K/
- Figure 3/3K/EMBOJ-2022-111790R_SourceDataForFigure3K.xlsx
- Figure 3/3L/
- Figure 3/3L/EMBOJ-2022-111790R_SourceDataForFigure3L.xlsx
