# Supplementary material for: Phospholipid scramblase Xkr8 is required for developmental axon pruning via phosphatidylserine exposure
Source: EMBO J. 2023 May 22;42(14):e111790. doi: 10.15252/embj.2022111790 (PMC10350823; doi:10.15252/embj.2022111790)
Supplement: Supplementary file 7 — Source Data for Figure 3 [file EMBJ-42-e111790-s002.zip › Figure 3/3B/EMBOJ-2022-111790R_SourceDataForFigure3B.xlsx]

## Sheet: Fig3B
P8	Xkr8 WT	M	0.162734
P8	Xkr8 WT	M	0.163662
P8	Xkr8 WT	M	0.129629
P8	Xkr8 WT	F	0.145254
P8	Xkr8 WT	F	0.112393
P8	Xkr8 WT	F	0.097652
P8	Xkr8 cKO	M	0.151405
P8	Xkr8 cKO	M	0.148187
P8	Xkr8 cKO	M	0.131327
P8	Xkr8 cKO	F	0.139665
P8	Xkr8 cKO	F	0.111401
P8	Xkr8 cKO	F	0.121802
P15	Xkr8 WT	M	0.10604
P15	Xkr8 WT	M	0.091806
P15	Xkr8 WT	M	0.121423
P15	Xkr8 WT	F	0.094501
P15	Xkr8 WT	F	0.11118
P15	Xkr8 WT	F	0.111352
P15	Xkr8 cKO	M	0.099694
P15	Xkr8 cKO	M	0.128328
P15	Xkr8 cKO	M	0.144413
P15	Xkr8 cKO	F	0.105456
P15	Xkr8 cKO	F	0.138346
P15	Xkr8 cKO	F	0.107867
P28	Xkr8 WT	M	0.120863
P28	Xkr8 WT	M	0.111122
P28	Xkr8 WT	M	0.086173
P28	Xkr8 WT	F	0.079214
P28	Xkr8 WT	F	0.090259
P28	Xkr8 WT	F	0.089842
P28	Xkr8 cKO	M	0.129824
P28	Xkr8 cKO	M	0.171952
P28	Xkr8 cKO	M	0.141445
P28	Xkr8 cKO	F	0.112771
P28	Xkr8 cKO	F	0.122286
P28	Xkr8 cKO	F	0.1164
