# Supplementary material for: Phospholipid scramblase Xkr8 is required for developmental axon pruning via phosphatidylserine exposure
Source: EMBO J. 2023 May 22;42(14):e111790. doi: 10.15252/embj.2022111790 (PMC10350823; doi:10.15252/embj.2022111790)
Supplement: Supplementary file 7 — Source Data for Figure 3 [file EMBJ-42-e111790-s002.zip › Figure 3/3C/EMBOJ-2022-111790R_SourceDataForFigure3C.xlsx]

## Sheet: Fig3C
P8	Xkr8 WT	M	3.36699
P8	Xkr8 WT	M	3.339
P8	Xkr8 WT	M	3.57746
P8	Xkr8 WT	F	2.77217
P8	Xkr8 WT	F	2.81797
P8	Xkr8 WT	F	3.44818
P8	Xkr8 cKO	M	3.54775
P8	Xkr8 cKO	M	3.17249
P8	Xkr8 cKO	M	3.31846
P8	Xkr8 cKO	F	2.78487
P8	Xkr8 cKO	F	2.71635
P8	Xkr8 cKO	F	2.91751
P15	Xkr8 WT	M	3.23602
P15	Xkr8 WT	M	2.98862
P15	Xkr8 WT	M	2.2891
P15	Xkr8 WT	F	2.77713
P15	Xkr8 WT	F	1.73226
P15	Xkr8 WT	F	2.46681
P15	Xkr8 cKO	M	3.05713
P15	Xkr8 cKO	M	1.92437
P15	Xkr8 cKO	M	2.8278
P15	Xkr8 cKO	F	2.63994
P15	Xkr8 cKO	F	2.28189
P15	Xkr8 cKO	F	2.35625
P28	Xkr8 WT	M	2.38427
P28	Xkr8 WT	M	3.00483
P28	Xkr8 WT	M	2.16151
P28	Xkr8 WT	F	2.71874
P28	Xkr8 WT	F	2.52544
P28	Xkr8 WT	F	3.2201
P28	Xkr8 cKO	M	2.47812
P28	Xkr8 cKO	M	2.91731
P28	Xkr8 cKO	M	3.70657
P28	Xkr8 cKO	F	2.41347
P28	Xkr8 cKO	F	2.66507
P28	Xkr8 cKO	F	2.62617
