# Supplementary material for: Phospholipid scramblase Xkr8 is required for developmental axon pruning via phosphatidylserine exposure
Source: EMBO J. 2023 May 22;42(14):e111790. doi: 10.15252/embj.2022111790 (PMC10350823; doi:10.15252/embj.2022111790)
Supplement: Supplementary file 7 — Source Data for Figure 3 [file EMBJ-42-e111790-s002.zip › Figure 3/3E/EMBOJ-2022-111790R_SourceDataForFigure3E.xlsx]

## Sheet: Fig3E
P8	Xkr8 WT	M	3.17734
P8	Xkr8 WT	M	3.46057
P8	Xkr8 WT	M	4.46033
P8	Xkr8 WT	F	1.64861
P8	Xkr8 WT	F	3.32185
P8	Xkr8 WT	F	3.38446
P8	Xkr8 cKO	M	5.16841
P8	Xkr8 cKO	M	5.39209
P8	Xkr8 cKO	M	2.17592
P8	Xkr8 cKO	F	2.62365
P8	Xkr8 cKO	F	0.560327
P8	Xkr8 cKO	F	1.9681
P15	Xkr8 WT	M	17.1093
P15	Xkr8 WT	M	15.7922
P15	Xkr8 WT	M	17.7682
P15	Xkr8 WT	F	14.9773
P15	Xkr8 WT	F	16.4057
P15	Xkr8 WT	F	16.32
P15	Xkr8 cKO	M	16.915
P15	Xkr8 cKO	M	18.2884
P15	Xkr8 cKO	M	16.559
P15	Xkr8 cKO	F	16.0572
P15	Xkr8 cKO	F	16.5637
P15	Xkr8 cKO	F	17.7536
P28	Xkr8 WT	M	16.1707
P28	Xkr8 WT	M	20.0036
P28	Xkr8 WT	M	19.465
P28	Xkr8 WT	F	18.1294
P28	Xkr8 WT	F	20.7185
P28	Xkr8 WT	F	18.1197
P28	Xkr8 cKO	M	19.0382
P28	Xkr8 cKO	M	19.7102
P28	Xkr8 cKO	M	18.6048
P28	Xkr8 cKO	F	20.1183
P28	Xkr8 cKO	F	19.3905
P28	Xkr8 cKO	F	20.4748
