# Supplementary material for: Phospholipid scramblase Xkr8 is required for developmental axon pruning via phosphatidylserine exposure
Source: EMBO J. 2023 May 22;42(14):e111790. doi: 10.15252/embj.2022111790 (PMC10350823; doi:10.15252/embj.2022111790)
Supplement: Supplementary file 7 — Source Data for Figure 3 [file EMBJ-42-e111790-s002.zip › Figure 3/3F/EMBOJ-2022-111790R_SourceDataForFigure3F.xlsx]

## Sheet: Fig3F
Xkr8 WT	974
Xkr8 WT	1134
Xkr8 WT	897
Xkr8 WT	1029
Xkr8 WT	938
Xkr8 WT	828
Xkr8 cKO	1163
Xkr8 cKO	1254
Xkr8 cKO	932
Xkr8 cKO	1228
Xkr8 cKO	783
Xkr8 cKO	1076
