# Supplementary material for: Phospholipid scramblase Xkr8 is required for developmental axon pruning via phosphatidylserine exposure
Source: EMBO J. 2023 May 22;42(14):e111790. doi: 10.15252/embj.2022111790 (PMC10350823; doi:10.15252/embj.2022111790)
Supplement: Supplementary file 7 — Source Data for Figure 3 [file EMBJ-42-e111790-s002.zip › Figure 3/3J/EMBOJ-2022-111790R_SourceDataForFigure3J.xlsx]

## Sheet: Fig3J
P8	Xkr8 WT	15.1882
P8	Xkr8 WT	22.8001
P8	Xkr8 WT	5.29655
P8	Xkr8 WT	9.56321
P8	Xkr8 WT	13.1121
P8	Xkr8 WT	66.2529
P8	Xkr8 cKO	36.5721
P8	Xkr8 cKO	51.3798
P8	Xkr8 cKO	67.6321
P8	Xkr8 cKO	66.1251
P8	Xkr8 cKO	72.4174
P8	Xkr8 cKO	69.2594
P28	Xkr8 WT	69.6012
P28	Xkr8 WT	63.3951
P28	Xkr8 WT	62.1899
P28	Xkr8 WT	38.1904
P28	Xkr8 WT	42.6836
P28	Xkr8 WT	40.9725
P28	Xkr8 cKO	62.3712
P28	Xkr8 cKO	60.3307
P28	Xkr8 cKO	59.8448
P28	Xkr8 cKO	64.3314
P28	Xkr8 cKO	75.4417
P28	Xkr8 cKO	68.815
