# Supplementary material for: Phospholipid scramblase Xkr8 is required for developmental axon pruning via phosphatidylserine exposure
Source: EMBO J. 2023 May 22;42(14):e111790. doi: 10.15252/embj.2022111790 (PMC10350823; doi:10.15252/embj.2022111790)
Supplement: Supplementary file 7 — Source Data for Figure 3 [file EMBJ-42-e111790-s002.zip › Figure 3/3K/EMBOJ-2022-111790R_SourceDataForFigure3K.xlsx]

## Sheet: Fig3K
P8	Xkr8 WT	11.6241
P8	Xkr8 WT	20.0181
P8	Xkr8 WT	3.63655
P8	Xkr8 WT	8.19747
P8	Xkr8 WT	8.84987
P8	Xkr8 WT	37.7788
P8	Xkr8 cKO	19.3063
P8	Xkr8 cKO	13.0407
P8	Xkr8 cKO	26.7933
P8	Xkr8 cKO	30.6439
P8	Xkr8 cKO	29.4297
P8	Xkr8 cKO	21.2427
P28	Xkr8 WT	57.0003
P28	Xkr8 WT	42.3234
P28	Xkr8 WT	30.4314
P28	Xkr8 WT	25.1215
P28	Xkr8 WT	26.4735
P28	Xkr8 WT	23.6814
P28	Xkr8 cKO	14.2906
P28	Xkr8 cKO	27.8634
P28	Xkr8 cKO	20.6512
P28	Xkr8 cKO	23.8746
P28	Xkr8 cKO	29.0612
P28	Xkr8 cKO	32.3188
