# Supplementary material for: Phospholipid scramblase Xkr8 is required for developmental axon pruning via phosphatidylserine exposure
Source: EMBO J. 2023 May 22;42(14):e111790. doi: 10.15252/embj.2022111790 (PMC10350823; doi:10.15252/embj.2022111790)
Supplement: Supplementary file 7 — Source Data for Figure 3 [file EMBJ-42-e111790-s002.zip › Figure 3/3L/EMBOJ-2022-111790R_SourceDataForFigure3L.xlsx]

## Sheet: Fig3L
P8	Xkr8 WT	0.815407
P8	Xkr8 WT	1.21686
P8	Xkr8 WT	0.848433
P8	Xkr8 WT	0.930657
P8	Xkr8 WT	1.28796
P8	Xkr8 WT	2.08792
P8	Xkr8 cKO	4.3735
P8	Xkr8 cKO	4.06833
P8	Xkr8 cKO	2.58555
P8	Xkr8 cKO	2.46119
P8	Xkr8 cKO	2.34843
P8	Xkr8 cKO	2.96882
P28	Xkr8 WT	1.29813
P28	Xkr8 WT	1.55496
P28	Xkr8 WT	1.79327
P28	Xkr8 WT	1.46236
P28	Xkr8 WT	1.63801
P28	Xkr8 WT	1.53494
P28	Xkr8 cKO	5.54106
P28	Xkr8 cKO	2.74631
P28	Xkr8 cKO	3.40844
P28	Xkr8 cKO	3.12583
P28	Xkr8 cKO	2.51967
P28	Xkr8 cKO	1.91071
