# Supplementary material for: Phospholipid scramblase Xkr8 is required for developmental axon pruning via phosphatidylserine exposure
Source: EMBO J. 2023 May 22;42(14):e111790. doi: 10.15252/embj.2022111790 (PMC10350823; doi:10.15252/embj.2022111790)
Supplement: Supplementary file 8 — Source Data for Figure 4 [file EMBJ-42-e111790-s006.zip]

Archive with 9 entries (6 files):
- Figure 4/.DS_Store
- Figure 4/4B/
- Figure 4/4B/.DS_Store
- Figure 4/4B/EMBOJ-2022-111790R_SourceDataForFigure4B.xlsx
- Figure 4/4D/
- Figure 4/4D/.DS_Store
- Figure 4/4D/EMBOJ-2022-111790R_SourceDataForFigure4D.xlsx
- Figure 4/4F/
- Figure 4/4F/EMBOJ-2022-111790R_SourceDataForFigure4F.xlsx
