# Supplementary material for: Phospholipid scramblase Xkr8 is required for developmental axon pruning via phosphatidylserine exposure
Source: EMBO J. 2023 May 22;42(14):e111790. doi: 10.15252/embj.2022111790 (PMC10350823; doi:10.15252/embj.2022111790)
Supplement: Supplementary file 8 — Source Data for Figure 4 [file EMBJ-42-e111790-s006.zip › Figure 4/4B/EMBOJ-2022-111790R_SourceDataForFigure4B.xlsx]

## Sheet: Fig4B
	Xkr8 WT
#1	0,06666877	0,06266292	0,01478124	0,11052856	0,10746013	0,08470915	0,06953424	0,04201518	0,08621	0,07490689	0,06899675
#2	0,04450237	0,05821346	0,06400547	0,0698906	0,06614103	0,04065189	0,07204105	0,06218974	0,07412168	0,03973407
#3	0,05477307	0,08303809	0,08256115	0,08861366	0,05603185	0,06281127	0,07212487	0,07846903	0,04923371	0,07073761
	Xkr8 cKO
#1	0,02802138	0,03453571	0,03236228	0,05021089	0,03742501	0,00591224	0,00192012	0,06007627	0,04106001	0,04290077	0,01637963	0,01789315	0,0094556	0,02097473
#2	0,02286376	0,01574253	0,01906786	0,00122087	0,08170068	0,0473161	0,06011147	0,11380979	0,08530615	0,09404936
#3	0,061465	0,04464917	0,04391029	0,0632848	0,05030688	0,0363219	0,07401124	0,11571488	0,04912571	0,04176618
