# Supplementary material for: Phospholipid scramblase Xkr8 is required for developmental axon pruning via phosphatidylserine exposure
Source: EMBO J. 2023 May 22;42(14):e111790. doi: 10.15252/embj.2022111790 (PMC10350823; doi:10.15252/embj.2022111790)
Supplement: Supplementary file 8 — Source Data for Figure 4 [file EMBJ-42-e111790-s006.zip › Figure 4/4D/EMBOJ-2022-111790R_SourceDataForFigure4D.xlsx]

## Sheet: Fig4D
	Xkr8 WT
#1	0,16263356	0,14873788	0,12722065	0,14565527	0,13460537	0,09120663	0,10818583	0,09119798	0,13629101	0,14091312
#2	0,10097754	0,13921632	0,0787992	0,06333767	0,05098319	0,07476801	0,08322519	0,11855303	0,12711594	0,0419464
#3	0,07302072	0,05757633	0,03437532	0,05053602	0,06805561	0,0687381	0,00984085	0,06793205	0,07229031	0,0439361
	Xkr8 cKO
#1	0,00199988	0,00179417	0,00095025	0,00061938	0,00723944
#2	0,01987608	0,00870954	0,02825397	0,01925406	0,00343921	0,00195678	0,00072762	0,0025412	0,00828841	0,00212523
#3	0,00497444	0,00500568	0,00151288	0,02402024	0,03493693	0,00392316	0,01365675	0,00714316
