# Supplementary material for: Phospholipid scramblase Xkr8 is required for developmental axon pruning via phosphatidylserine exposure
Source: EMBO J. 2023 May 22;42(14):e111790. doi: 10.15252/embj.2022111790 (PMC10350823; doi:10.15252/embj.2022111790)
Supplement: Supplementary file 8 — Source Data for Figure 4 [file EMBJ-42-e111790-s006.zip › Figure 4/4F/EMBOJ-2022-111790R_SourceDataForFigure4F.xlsx]

## Sheet: Fig4F
	Xkr8 WT
#1	0,00206591	0,08682336	0,0883746	0,07420572	0,06368806	0,0262608	0,06790609	0,04199705	0,0267783	0,06698701
#2	0,14199069	0,09483464	0,09182609	0,04065785	0,04519874	0,05905786	0,0574498	0,08279041	0,10143986	0,06025275
#3	0,07303506	0,09061902	0,02650931	0,01732138	0,04285673	0,02492446	0,03342584	0,04738728	0,01565239	0,00764804
	Xkr8 cKO
#1	0,03753024	0,03075362	0,05434006	0,06618907	0,07143941	0,06628076	0,06004048	0,09173546	0,09302281	0,02965541
#2	0,06339424	0,06988621	0,10997849	0,03449185	0,06522062	0,0343982	0,01082999	0,03100346	0,02422411	0,01497318	0,04608609
#3	0,05049866	0,05977517	0,03523353	0,02088403	0,04773142	0,03488917	0,01999842	0,02036316	0,01613154
