# Supplementary material for: Phospholipid scramblase Xkr8 is required for developmental axon pruning via phosphatidylserine exposure
Source: EMBO J. 2023 May 22;42(14):e111790. doi: 10.15252/embj.2022111790 (PMC10350823; doi:10.15252/embj.2022111790)
Supplement: Supplementary file 9 — Source Data for Figure 5 [file EMBJ-42-e111790-s001.zip]

Archive with 7 entries (4 files):
- Figure 5/.DS_Store
- Figure 5/5B/
- Figure 5/5B/EMBOJ-2022-111790R_SourceDataForFigure5B.xlsx
- Figure 5/5E/
- Figure 5/5E/EMBOJ-2022-111790R_SourceDataForFigure5E.xlsx
- Figure 5/5F/
- Figure 5/5F/EMBOJ-2022-111790R_SourceDataForFigure5F.xlsx
