# Supplementary material for: Phospholipid scramblase Xkr8 is required for developmental axon pruning via phosphatidylserine exposure
Source: EMBO J. 2023 May 22;42(14):e111790. doi: 10.15252/embj.2022111790 (PMC10350823; doi:10.15252/embj.2022111790)
Supplement: Supplementary file 9 — Source Data for Figure 5 [file EMBJ-42-e111790-s001.zip › Figure 5/5B/EMBOJ-2022-111790R_SourceDataForFigure5B.xlsx]

## Sheet: Sutvarkyti duomenys, UK
P8										P28
Xkr8-WT					Xkr8-Cre					Xkr8-WT						Xkr8-Cre
M40	M44	M45	F37	F48	M38	M43	M47	F39	F46	M31	M32	M36	F27	F28	F34	M25	M30	M35	F26	F29	F33
123	67	62	18	56	64	171	79	150	160	129	123	132	307	128	166	120	112	108	193	100	148
67	123	58	29	95	40	98	36	107	192	98	57	191	74	79	428	121	96	85	68	169	135
72	76	23	20	54	59	34	49	153	84	208	71	121	256	101	348	156	116	115	216	153	215
155	24	32	22	53	155	93	96	71	105	78	78	177	289	67	144	131	78	100	75	242	158
234	122	28	16	48	124	158	43	174	71	113	94	161	240	133	383	149	180	157	167	286	141
94	108	21	8	82	152	106	70	135	115	124	256	326	188	137	170	120	108	112	155	183	254
65	49	36	13	73	78	72	149	79	165	130	106	170	259	180	98	123	139	165	155	209	148
80	34	22	18	27	97	73	27	169	50	93	82	397	480	173	160	134	138	150	164	261	97
107	43	21	60	67	52	39	72	147	150	105	131	109	100	172	123	130	265	239	204	122	219
85	60	43	22	45	105	131	57	118	135	50	68	98	98	171	256	88	184	83	238	332	205
116	71	47	16	77	200	64	142	141	77	75	101	161	251	129	130	109	121	195	151	138	206
192	45	70	35	100	138	44	146	168	107	100	165	280	246	113	100	149	109	246	207	333	107
143	69	30	50	111	139	78	76	143	73	121	111	196	278	85	135	253	250	130	72	183	87
70	76	29	27	68	71	65	34	84	53	142	137	171	124	101	193	270	180	108	147	265	197
60	55	55	28	92	88	64	81	130	110	102	153	136	173	77	176	123	125	171	95	218	204
87	82	105	11	65	96	46	65	53	71	157	285	186	210	72	290	227	199	81	79	141	178
108	83	26	17	75	86	96	84	143	159	68	155	274	214	64	276	264	186	189	157	266	145
124	83	31	8	112	37	59	66	57	70	86	51	285	168	61	276	74	113	115	166	287	322
87	59	44	7	72	115	112	80	51	114	114	191	170	147	149	246	116	242	150	116	142	119
64	115	64	12	44	68	74	173	190	87	71	267	297	301	143	213	196	132	101	148	219	217
40	85	24	78	63	53	33	90	196	92	237	107	112	192	117	155	112	252	189	101	202	194
162	41	77	19	93	111	126	173	118	79	123	106	245	230	75	112	66	240	123	44	221	151
114	79	39	18	86	52	113	120	95	129	146	122	65	456	158	148	167	92	96	74	300	151
74	59	44	56	109	91	148	127	58	118	242	133	78	161	51	133	107	93	110	142	180	159
75	35	60	20	57	68	24	39	125	63	222	218	111	241	91	176	173	104	121	97	223	145
57	47	38	59	70	62	43	39	160	46	103	155	136	156	68	186	196	182	71	176	238	254
177	33	53	40	26	95	48	102	98	34	115	247	203	182	54	363	177	149	103	108	201	114
68	32	101	36	25	37	70	124	124	51	198	92	225	289	127	326	82	84	98	181	153	238
25		91	62	30		33	208	65	22	145	58	265	212	157	292	103	154	257	77	167	118
			55			46	198	64	79	118	141		312	110	218	132	69		69		107
