# Supplementary material for: Phospholipid scramblase Xkr8 is required for developmental axon pruning via phosphatidylserine exposure
Source: EMBO J. 2023 May 22;42(14):e111790. doi: 10.15252/embj.2022111790 (PMC10350823; doi:10.15252/embj.2022111790)
Supplement: Supplementary file 9 — Source Data for Figure 5 [file EMBJ-42-e111790-s001.zip › Figure 5/5E/EMBOJ-2022-111790R_SourceDataForFigure5E.xlsx]

## Sheet: Fig5E
Xkr8 WT	6
Xkr8 WT	12
Xkr8 WT	10
Xkr8 WT	10
Xkr8 WT	2
Xkr8 WT	10
Xkr8 WT	12
Xkr8 Cre	10
Xkr8 Cre	12
Xkr8 Cre	18
Xkr8 Cre	18
Xkr8 Cre	26
Xkr8 Cre	32
Xkr8 Cre	20
Xkr8 Cre	20
Xkr8 Cre	14
Xkr8 Cre	10
