# Supplementary material for: Phospholipid scramblase Xkr8 is required for developmental axon pruning via phosphatidylserine exposure
Source: EMBO J. 2023 May 22;42(14):e111790. doi: 10.15252/embj.2022111790 (PMC10350823; doi:10.15252/embj.2022111790)
Supplement: Supplementary file 9 — Source Data for Figure 5 [file EMBJ-42-e111790-s001.zip › Figure 5/5F/EMBOJ-2022-111790R_SourceDataForFigure5F.xlsx]

## Sheet: Fig5F
Xkr8 WT	32
Xkr8 WT	36
Xkr8 WT	30
Xkr8 WT	44
Xkr8 WT	26
Xkr8 WT	18
Xkr8 WT	26
Xkr8 WT	26
Xkr8 Cre	28
Xkr8 Cre	24
Xkr8 Cre	20
Xkr8 Cre	18
Xkr8 Cre	28
Xkr8 Cre	34
Xkr8 Cre	40
Xkr8 Cre	38
Xkr8 Cre	30
Xkr8 Cre	32
