# Supplementary material for: Phospholipid scramblase Xkr8 is required for developmental axon pruning via phosphatidylserine exposure
Source: EMBO J. 2023 May 22;42(14):e111790. doi: 10.15252/embj.2022111790 (PMC10350823; doi:10.15252/embj.2022111790)
Supplement: Supplementary file 10 — Source Data for Figure 6 [file EMBJ-42-e111790-s011.zip]

Archive with 13 entries (7 files):
- Figure 6/.DS_Store
- Figure 6/6B/
- Figure 6/6B/EMBOJ-2022-111790R_SourceDataForFigure6B.xlsx
- Figure 6/6D/
- Figure 6/6D/EMBOJ-2022-111790R_SourceDataForFigure6D.xlsx
- Figure 6/6G/
- Figure 6/6G/EMBOJ-2022-111790R_SourceDataForFigure6G.xlsx
- Figure 6/6H/
- Figure 6/6H/EMBOJ-2022-111790R_SourceDataForFigure6H.xlsx
- Figure 6/6J/
- Figure 6/6J/EMBOJ-2022-111790R_SourceDataForFigure6J.xlsx
- Figure 6/6L/
- Figure 6/6L/EMBOJ-2022-111790R_SourceDataForFigure6L.xlsx
