# Supplementary material for: Phospholipid scramblase Xkr8 is required for developmental axon pruning via phosphatidylserine exposure
Source: EMBO J. 2023 May 22;42(14):e111790. doi: 10.15252/embj.2022111790 (PMC10350823; doi:10.15252/embj.2022111790)
Supplement: Supplementary file 10 — Source Data for Figure 6 [file EMBJ-42-e111790-s011.zip › Figure 6/6B/EMBOJ-2022-111790R_SourceDataForFigure6B.xlsx]

## Sheet: Fig6B
Xkr8 WT	Xkr8 cKO
8.16635	9.4375
5.62584	17.0985
8.10365	11.0319
9.77868	7.18262
5.3316	9.06259
10.8716	7.90435
5.76763	6.43989
6.35334	9.44173
6.84907	7.03641
6.14564	17.0442
5.54087	8.01252
7.16198	11.5036
11.26	11.3368
	7.24527
