# Supplementary material for: Phospholipid scramblase Xkr8 is required for developmental axon pruning via phosphatidylserine exposure
Source: EMBO J. 2023 May 22;42(14):e111790. doi: 10.15252/embj.2022111790 (PMC10350823; doi:10.15252/embj.2022111790)
Supplement: Supplementary file 10 — Source Data for Figure 6 [file EMBJ-42-e111790-s011.zip › Figure 6/6D/EMBOJ-2022-111790R_SourceDataForFigure6D.xlsx]

## Sheet: Fig6D
Xkr8 WT	Xkr8 cKO
1823.74	428.024
1423.35	1489.32
1533.45	730.275
759.668	525.346
1099.01	614.485
143.905	2347.14
1087.78	622.625
212.708	591.008
302.685	775.326
583.29	43.6776
774.58	164.639
140.49	244.76
120.708	258.549
	113.844
