# Supplementary material for: Phospholipid scramblase Xkr8 is required for developmental axon pruning via phosphatidylserine exposure
Source: EMBO J. 2023 May 22;42(14):e111790. doi: 10.15252/embj.2022111790 (PMC10350823; doi:10.15252/embj.2022111790)
Supplement: Supplementary file 10 — Source Data for Figure 6 [file EMBJ-42-e111790-s011.zip › Figure 6/6G/EMBOJ-2022-111790R_SourceDataForFigure6G.xlsx]

## Sheet: Fig6G
Xkr8 WT							Xkr8 cKO
0.1	0.5	1	3	7	10		0.1	0.5	1	3	7	10
6.18079	113.193	81.97	87.7483	67.8664	55.8697		0	45.3854	51.4221	122.77	88.8983	108.407
0	34.7881	37.699	26.0762	21.8031			0	3.0454	2.57434	43.9199	45.4103	59.4901
0	50.5108	63.235	81.4035	76.6408	73.3729		0	23.5288	45.4797	50.767	45.3029	49.9374
0	36.1037	31.3632	24.5722	33.9603	30.516		0	22.7014	33.1585	30.1831	26.6012	28.1965
0	72.8923	102.672	106.738	109.544	88.8779		0	26.3011	31.8225	29.1386	52.6688	39.7294
2.51363	16.8833	25.4771	40.9281	57.078	46.2107		0	7.15155	35.4138	43.6268	35.5423	44.0069
0	56.8163	81.1248	60.8209	76.3426	68.1045		0	29.5403	31.7262	30.4546	37.7377	40.4515
0	15.7742	51.4357	52.1037	59.0252	96.4673		0	14.0008	48.7727	33.4504	24.8328	23.6965
0	41.4605	36.2374	119.765	102.564	100.938		0	52.2043	42.4648	39.9196	32.3741	20.1389
8.32573	116.853	109.533	102.4	95.1264	101.22		0	57.4981	72.1677	84.362	71.036	75.2407
0	97.7445	106.019	104.502	85.5689	87.925		0	78.026	116.964	141.829	84.7733	101.638
6.15438	47.2172	46.9346	51.0813	42.4928			0	29.9479	33.0022	42.6949	43.791	45.4729
2.87798	52.8018	55.2135	54.4188	51.0046	46.1578		5.38417	72.0269	122.081	105.144	99.9323	103.624
0	43.7902	82.4085	55.4886	61.3539	71.8121		0	95.0012	113.416	123.475	145.169	139.782
8.53154	45.0402	95.3621	116.474	123.07	140.465		0	81.2188	83.8686	87.9777	83.3325	85.5021
0	59.3362	69.9912	79.3909	73.7006	57.9099		0	100.091	100.741	123.974	135.711	132.33
0	86.5651	113.021	108.546	86.4268	96.5851		2.73855	32.3353	38.5151	54.9531	35.6346	105.624
