# Supplementary material for: Phospholipid scramblase Xkr8 is required for developmental axon pruning via phosphatidylserine exposure
Source: EMBO J. 2023 May 22;42(14):e111790. doi: 10.15252/embj.2022111790 (PMC10350823; doi:10.15252/embj.2022111790)
Supplement: Supplementary file 10 — Source Data for Figure 6 [file EMBJ-42-e111790-s011.zip › Figure 6/6H/EMBOJ-2022-111790R_SourceDataForFigure6H.xlsx]

## Sheet: Fig6H
Cell	Genotype	0.1	0.5	1	3	7	10
B070416	Xkr8 WT	1.09864	20.1202	14.5703	15.5974	12.0633	9.9309
A220416	Xkr8 WT	0	6.2331	7.80327	10.0453	9.45757	9.0543
B220416	Xkr8 WT	0	3.69209	3.2073	2.51284	3.4729	3.12067
F220416	Xkr8 WT	0.231212	1.55298	2.34346	3.7647	5.25022	4.25061
C200716	Xkr8 WT	0	6.05345	5.29085	17.4863	14.9748	14.7375
A210716	Xkr8 WT	1.35474	19.014	17.8228	16.6622	15.4787	16.4703
B210716	Xkr8 WT	0	17.6406	19.1339	18.8602	15.4432	15.8685
A250716	Xkr8 WT	0.859312	6.59276	6.5533	7.13229	5.93311
A060416	Xkr8 cKO	0	4.80904	5.4487	13.0087	9.41969	11.4869
B060416	Xkr8 cKO	0	0.17811	0.15056	2.56865	2.65581	3.47927
A210416	Xkr8 cKO	0	2.13281	4.12258	4.60185	4.10655	4.52666
B210416	Xkr8 cKO	0	3.1606	4.61649	4.20224	3.70355	3.92565
C210416	Xkr8 cKO	0	2.90216	3.51141	3.21527	5.81167	4.38389
D210416	Xkr8 cKO	0	0.904762	4.48029	5.51933	4.49655	5.56743
A290416	Xkr8 cKO	0	4.58708	4.92651	4.72906	5.85998	6.2814
B270516	Xkr8 cKO	0	7.41917	6.03501	5.67329	4.60094	2.86209
C190716	Xkr8 cKO	0	4.57787	6.86241	8.32127	4.97374	5.96323
