# Supplementary material for: Phospholipid scramblase Xkr8 is required for developmental axon pruning via phosphatidylserine exposure
Source: EMBO J. 2023 May 22;42(14):e111790. doi: 10.15252/embj.2022111790 (PMC10350823; doi:10.15252/embj.2022111790)
Supplement: Supplementary file 10 — Source Data for Figure 6 [file EMBJ-42-e111790-s011.zip › Figure 6/6J/EMBOJ-2022-111790R_SourceDataForFigure6J.xlsx]

## Sheet: Fig6J
Xkr8 WT	Xkr8 cKO
2.21783	2.64248
1.45196	1.22666
2.65217	1.5421
3.31324	1.06845
1.06071	1.47885
2.03465	0.93993
2.6038	1.25159
	1.79696
	1.59484
	0.91072
