# Supplementary material for: Phospholipid scramblase Xkr8 is required for developmental axon pruning via phosphatidylserine exposure
Source: EMBO J. 2023 May 22;42(14):e111790. doi: 10.15252/embj.2022111790 (PMC10350823; doi:10.15252/embj.2022111790)
Supplement: Supplementary file 10 — Source Data for Figure 6 [file EMBJ-42-e111790-s011.zip › Figure 6/6L/EMBOJ-2022-111790R_SourceDataForFigure6L.xlsx]

## Sheet: Sheet1
Stimulus intensity	Xkr8 WT (A2/A1) PPR
0.1	2.66954	0	0	0	0	0	0	0	2.99578	0	1.09504	0.497647	0	0
0.5	1.11351	0.988054	0.720746	1.11216	1.74302	1.03007	1.6307	1.47372	1.10171	0.757432	0.963021	1.3323	0.898293	1.00734
1	1.52681	1.27282	0.805902	1.1855	1.71511	1.14339	1.04676	1.7009	1.14663	0.881927	0.69188	1.5444	0.946507	0.904506
3	1.10898	0.871313	1.12522	1.1828	1.59951	1.37337	1.23342	1.33766	1.41314	0.866799	0.659899	0.865776	1.15135	1.16225
7	1.25343	1.15445	2.12457	1.18156	0.977784	1.05009	1.27619	2.02315	1.32216	1.22508	0.718371	1.0127	1.04303	1.59836
10	1.26777	1.26731	1.83227	1.46214	1.36669	1.05599	1.184	1.57636	1.21126	0.906638		0.751455	1.19777	1.11607
Stimulus intensity	Xkr8 cKO (A2/A1) PPR
0.1	0	0	0	0	0	0	0	0	0	1.37213	0	0	0	0
0.5	0.657281	2.72129	0.646432	1.30392	4.04024	1.38053	2.62446	1.23581	1.24708	1.79293	1.6759	1.46298	1.63619	1.38592
1	0.698893	1.16155	1.3073	1.80119	0.795374	1.20293	1.9503	1.57494	1.40317	1.06083	1.57266	1.35173	1.5572	1.2254
3	1.07397	0.922879	1.18988	2.03415	1.56664	1.41186	2.13502	0.861964	1.15637	1.42762	1.56617	1.56	1.23846	0.978761
7	1.3196	1.20538	1.74149	0.917325	1.38077	1.21025	2.52359	0.764973	1.23205	1.57595	1.44077	1.61697	1.40988	1.58104
10	0.997307	1.17172	1.21346	1.22469	1.10922	0.811501	2.18699	2.07143	1.19484	1.48038	1.65501	1.69917	1.33419	1.20668
