# Supplementary material for: Phospholipid scramblase Xkr8 is required for developmental axon pruning via phosphatidylserine exposure
Source: EMBO J. 2023 May 22;42(14):e111790. doi: 10.15252/embj.2022111790 (PMC10350823; doi:10.15252/embj.2022111790)
Supplement: Supplementary file 11 — Source Data for Figure 7 [file EMBJ-42-e111790-s012.zip]

Archive with 3 entries (2 files):
- Figure 7/.DS_Store
- Figure 7/7B/
- Figure 7/7B/EMBOJ-2022-111790R_SourceDataForFigure7B.xlsx
