# Supplementary material for: Phospholipid scramblase Xkr8 is required for developmental axon pruning via phosphatidylserine exposure
Source: EMBO J. 2023 May 22;42(14):e111790. doi: 10.15252/embj.2022111790 (PMC10350823; doi:10.15252/embj.2022111790)
Supplement: Supplementary file 11 — Source Data for Figure 7 [file EMBJ-42-e111790-s012.zip › Figure 7/7B/EMBOJ-2022-111790R_SourceDataForFigure7B.xlsx]

## Sheet: Fig7B
	Xkr8_wt	Xkr8_wt	Xkr8_wt	Xkr8_wt	Xkr8_wt	Xkr8_wt	Xkr8_wt	Xkr8_wt	Xkr8_wt	Xkr8_wt	Xkr8_wt	Xkr8_wt	Xkr8_cKO	Xkr8_cKO	Xkr8_cKO	Xkr8_cKO	Xkr8_cKO	Xkr8_cKO	Xkr8_cKO	Xkr8_cKO	Xkr8_cKO	Xkr8_cKO	Xkr8_cKO	Xkr8_cKO	Xkr8_cKO	Xkr8_cKO
ACA	0.414799	0.509322	0.777567	0.347194	0.571285	0.604184	0.546531	0.54416	0.568629	0.555612	0.531777	0.690437	0.492979	0.629989	0.569327	0.817398	0.668692	0.797859	0.72059	0.829643	0.692504	0.636555	0.787239	0.604542	0.663581	0.513196
MOp	0.296517	0.407369	0.494735	0.287716	0.432656	0.564343	0.404799	0.371489	0.385157	0.400576	0.489089	0.550189	0.451249	0.590139	0.584291	0.725092	0.635853	0.66513	0.495611	0.782207	0.585793	0.333729	0.648991	0.469599	0.442917	0.202564
SSp	0.312084	0.373309	0.714151	0.412448	0.370781	0.698418	0.539648	0.600775	0.639651	0.424393	0.574136	0.638762	0.535027	0.705393	0.747176	0.721598	0.642837	0.597806	0.520047	0.822378	0.66753	0.70485	0.715893	0.626841	0.692175	0.389917
HIPP	0.264248	0.143608	0.323503	0.144564	0.217387	0.332377	0.137584	0.35315	0.251664	0.466018	0.244457	0.306302	0.252641	0.337841	0.226317	0.49303	0.414955	0.348528	0.300925	0.601661	0.379788	0.453025	0.408425	0.313654	0.386053	0.192633
STR	0.257704	0.311407	0.470431	0.069148	0.383353	0.558338	0.359679	0.551516	0.316684	0.51494	0.403334	0.582742	0.400985	0.614435	0.480477	0.559571	0.479162	0.485465	0.573805	0.683717	0.499316	0.398465	0.635157	0.421805	0.542367	0.326816
